# Supplementary material for: Thioredoxin h2 and o1 Show Different Subcellular Localizations and Redox-Active Functions, and Are Extrachloroplastic Factors Influencing Photosynthetic Performance in Fluctuating Light
Source: Antioxidants (Basel). 2021 Apr 29;10(5):705. doi: 10.3390/antiox10050705 (PMC8147087; doi:10.3390/antiox10050705)
Supplement: Supplementary file 1 [file antioxidants-10-00705-s001.zip]

Archive with 1 entries (1 files):
- antioxidants-1177726-supplementary.pdf
